# Supplementary material for: Genomic Diversity of Listeria monocytogenes Isolates From Slovakia (2010 to 2020)
Source: Front Microbiol. 2021 Nov 2;12:729050. doi: 10.3389/fmicb.2021.729050 (PMC8593459; doi:10.3389/fmicb.2021.729050)
Supplement: Supplementary file 1 [file Data_Sheet_1.xlsx]

## Sheet: Suppl.Table S1
Supplementary Table S1: Strain panel (n=988)
Strain ID	Sector of isolation Level 1	Sector of isolation Level 2	Sector of isolation Level 3	Serotype	Year of isolation	PFGE mapped CC	MLST CC	ListAdapt ID (Accession: PRJEB38828)	LISEQ ID (Accession: PRJNA475189)	WGS performance (accession)
339_2010_DK	Food	Milk and milk products	raw cow milk	1/2a	2010
343_2010_DK	Food	Milk and milk products	raw cow milk	1/2a	2010
647_2010_DK	Food processing environment		swab	1/2b	2010
1719_2010_DK	Food	Milk and milk products	cheese	1/2a	2010		CC7-ST511		RL15000445
2035_2010_DK	Food	Meat and meat products	sausage	1/2a	2010
2053_2010_DK	Food	Meat and meat products	sausage	1/2c	2010
2149_2010_DK	Food	Meat and meat products	sausage	1/2a	2010
2365_2010_DK	Food	Milk and milk products	cheese	1/2a	2010
3809_2010_DK	Food	Milk and milk products	raw cow milk	1/2a	2010
4122_2010_DK	Food	Milk and milk products	raw cow milk	1/2a	2010
4136_2010_DK	Food	Milk and milk products	raw cow milk	4b	2010
4287_2010_DK	Food processing environment		swab	1/2b	2010
5696_2010_DK	Food	Milk and milk products	raw sheep cheese	1/2b	2010
5687_2010_DK	Food	Meat and meat products	meat product	1/2a	2010
6132_2010_DK	Food	Milk and milk products	raw sheep cheese	1/2b	2010
6299_2010_DK	Food	Milk and milk products	raw cow milk	1/2b	2010
6421_2010_DK	Food	Milk and milk products	cheese	1/2b	2010
6423_2010_DK	Food	Meat and meat products	meat product	1/2b	2010
6588_2010_DK	Food	Milk and milk products	raw sheep cheese	1/2a	2010
6724_2010_DK	Food	Milk and milk products	raw sheep cheese	1/2b	2010
6866_2010_DK	Food	Milk and milk products	raw sheep cheese	1/2b	2010
835_2010_DK	Food	Milk and milk products	raw sheep cheese	1/2a	2010		CC14-ST91		RL15000442
8351_2010_DK	Food	Milk and milk products	raw sheep cheese	4b	2010
8437_2010_DK	Food	Milk and milk products	raw cow milk	1/2a	2010
8441_2010_DK	Food	Milk and milk products	raw sheep cheese	1/2a	2010
9036_2010_DK	Food	Milk and milk products	cheese	4a	2010
938_2010_DK	Food	Milk and milk products	raw sheep cheese	3a	2010		CC14-ST91		RL15000441
9182_2010_DK	Food	Milk and milk products	raw sheep milk	1/2c	2010
9488_2010_DK	Food	Milk and milk products	raw sheep cheese	3c	2010
9586_2010_DK	Food	Milk and milk products	raw sheep cheese	1/2a	2010		CC21		RL15000439
9685_2010_DK	Food	Milk and milk products	raw sheep cheese	1/2c	2010
9686_2010_DK	Food	Milk and milk products	raw sheep cheese	1/2a	2010		CC21		RL15000448
9722_2010_DK	Food	Other food categories	not specified	1/2a	2010
9749_2010_DK	Food	Other food categories	not specified	1/2a	2010
9968_2010_DK	Food	Other food categories	not specified	1/2a	2010
10002_2010_DK	Food processing environment		swab	1/2a	2010
10249_2010_DK	Food	Milk and milk products	raw cow milk	1/2c	2010
10250_2010_DK	Food	Milk and milk products	raw cow milk	1/2b	2010
10347_2010_DK	Food	Meat and meat products	meat product	4b	2010
10782_2010_DK	Food	Milk and milk products	raw sheep milk	1/2a	2010
10784_2010_DK	Food	Milk and milk products	raw sheep cheese	1/2b	2010
10605_2010_DK	Food	Milk and milk products	raw cow milk	1/2a	2010
10615_2010_DK	Food	Milk and milk products	raw cow milk	1/2a	2010
10352_2010_DK	Food	Milk and milk products	raw sheep cheese	1/2a	2010
10954_2010_DK	Food	Milk and milk products	raw cow milk	1/2a	2010
10955_2010_DK	Food	Milk and milk products	raw cow milk	1/2a	2010
10944_2010_DK	Food	Milk and milk products	raw sheep cheese	1/2a	2010
10962_2010_DK	Food processing environment		swab	1/2c	2010
11194_2010_DK	Food	Meat and meat products	sausage	1/2b	2010		CC87		RL15000534
11141_2010_DK	Food	Milk and milk products	raw sheep milk	1/2a	2010
11136_2010_DK	Food	Milk and milk products	raw sheep cheese	1/2a	2010
11138_2010_DK	Food	Milk and milk products	raw sheep cheese	1/2a	2010
11692_2010_DK	Food	Milk and milk products	raw sheep milk	1/2a	2010
11693_2010_DK	Food	Milk and milk products	raw sheep cheese	1/2a	2010
11694_2010_DK	Food	Milk and milk products	raw sheep cheese	1/2a	2010
11798_2010_DK	Food	Milk and milk products	"bryndza" cheese	1/2a	2010
11945_2010_DK	Food	Milk and milk products	raw sheep milk	1/2a	2010
11946_2010_DK	Food	Milk and milk products	raw sheep milk	1/2b	2010
11951_2010_DK	Food	Milk and milk products	raw sheep cheese	1/2a	2010
12146_2010_DK	Food	Milk and milk products	raw sheep milk	1/2a	2010
12147_2010_DK	Food	Milk and milk products	raw sheep cheese	1/2a	2010
12629_2010_DK	Food	Milk and milk products	raw sheep cheese	1/2a	2010
12630_2010_DK	Food	Milk and milk products	raw sheep cheese	1/2a	2010
12904_2010_DK	Food	Meat and meat products	meat product	1/2b	2010
13171_2010_DK	Food	Milk and milk products	raw sheep cheese	1/2b	2010
13353_2010_DK	Food	Milk and milk products	raw sheep cheese	1/2b	2010
13345_2010_DK	Food	Milk and milk products	raw sheep milk	1/2b	2010
13371_2010_DK	Food	Milk and milk products	"bryndza" cheese	1/2b	2010
13716_2010_DK	Food	Meat and meat products	sausage	1/2a	2010
13719_2010_DK	Food	Meat and meat products	meat product	1/2a	2010		CC37		RL15000438
13949_2010_DK	Food	Milk and milk products	raw sheep cheese	1/2a	2010
14399_2010_DK	Food processing environment		swab	1/2b	2010
14402_2010_DK	Food processing environment		swab	1/2b	2010
14403_2010_DK	Food processing environment		swab	1/2b	2010
14799_2010_DK	Food	Milk and milk products	raw sheep milk	1/2a	2010
1485_2010_DK	Food	Milk and milk products	cheese	1/2a	2010		CC14-ST14		RL15000437
15258_2010_DK	Food	Milk and milk products	raw sheep cheese	1/2a	2010		CC14-ST91		RL15000440
15850_2010_DK	Food	Milk and milk products	cheese	1/2a	2010
15861_2010_DK	Food	Other food categories	RTE salad	1/2b	2010		CC5		RL15000343
15863_2010_DK	Food	Other food categories	RTE salad	1/2b	2010
15862_2010_DK	Food	Other food categories	RTE salad	1/2b	2010
16280_2010_DK	Food	Meat and meat products	sausage	1/2a	2010
16292_2010_DK	Food	Other food categories	RTE salad	1/2a	2010
16588_2010_DK	Food	Meat and meat products	sausage	1/2c	2010
16839_2010_DK	Food	Other food categories	RTE salad	1/2b	2010
17625_2010_DK	Food	Other food categories	RTE salad	1/2b	2010
17626_2010_DK	Food	Other food categories	RTE salad	1/2b	2010
17627_2010_DK	Food	Other food categories	RTE salad	1/2b	2010
17628_2010_DK	Food	Other food categories	RTE salad	1/2b	2010
18530_2010_DK	Food	Meat and meat products	sausage	1/2b	2010
19604_2010_DK	Food	Other food categories	RTE product	1/2b	2010
20145_2010_DK	Food	Other food categories	RTE product	1/2b	2010
21271_2010_DK	Food	Other food categories	RTE product	1/2b	2010
21273_2010_DK	Food	Other food categories	RTE product	1/2b	2010
21314_2010_DK	Food	Other food categories	RTE product	1/2b	2010
21316_2010_DK	Food	Other food categories	RTE product	1/2b	2010
21325_2010_DK	Food	Milk and milk products	cheese	1/2a	2010		CC14-ST14		RL15000449
21326_2010_DK	Food	Milk and milk products	"bryndza" cheese	1/2a	2010
74_2010_DK_BAK	Animal		bovine fetal membrane	4b	2010
75_2010_DK_BAK	Animal		bovine fetal membrane	1/2a	2010
252_2010_DK_BAK	Animal		bovine fetal membrane	1/2a	2010
305_2010_DK_BAK	Animal		bovine fetal membrane	1/2a	2010
345_2010_DK_BAK	Animal		sheep placenta	1/2a	2010
480_2010_DK_BAK	Animal		not specified	1/2a	2010
731_2010_DK_BAK	Animal		bovine abortion	1/2a	2010
831_2010_DK_BAK	Animal		bovine abortion	4b	2010
852_2010_DK_BAK	Animal		bovine abortion	1/2b	2010
848_2010_DK_BAK	Animal		bovine placenta	1/2b	2010
2600_2010_UVZ	Food	Other food categories	RTE salad	4b	2010
9283/527_2010_UVZ	Food	Other food categories	RTE product	1/2a	2010
12368-8_2010_UVZ	Food	Other food categories	RTE salad	1/2b	2010
4698_2010_UVZ	Food	Other food categories	RTE salad	1/2b	2010
4701_2010_UVZ	Food	Other food categories	RTE salad	1/2a	2010
5628_2010_UVZ	Food	Other food categories	RTE salad	1/2a	2010
16552_2010_UVZ	Food	Other food categories	RTE salad	1/2a	2010
1760_2010_UVZ	Food	Other food categories	RTE product	1/2c	2010
1826_2010_UVZ	Food	Other food categories	RTE salad	1/2a	2010
5817_2010_KE	Food processing environment		swab	1/2a	2010
7350_2010_KE	Food processing environment		swab	1/2c	2010
273_2010_BA	Food	Milk and milk products	cheese	1/2c	2010
565/2_2010_BA	Food	Other food categories	not specified	1/2a	2010		CC31-ST31		RL15000182
148_2010_BA	Food	Other food categories	not specified	1/2a	2010		CC193		RL15000185
335_2010_BA	Food	Other food categories	not specified	1/2a	2010		CC193		RL15000184
2892_2010_BA	Animal		not specified	4b	2010
39_2010_BA	Animal		bovine	1/2a	2010
3236_2010_BA	Food	Meat and meat products	meat product	1/2a	2010
565/1_2010_BA	Food	Other food categories	not specified	1/2c	2010		CC9		RL15000183
6129_2010_BA	Food	Milk and milk products	cheese strings	1/2b	2010
9662_2010_BA	Food	Meat and meat products	meat product	1/2a	2010
1578_2010_NR	Food	Milk and milk products	raw cow milk	1/2b	2010
1579_2010_NR	Food	Milk and milk products	raw cow milk	1/2b	2010
389_2010_PO	Animal		sheep	1/2a	2010
5211_2010_PO	Animal		bovine	1/2c	2010
99_2011_DK	Food	Other food categories	RTE salad	1/2a	2011
100_2011_DK	Food	Other food categories	RTE salad	1/2a	2011
311_2011_DK	Food	Other food categories	RTE salad	1/2a	2011
314_2011_DK	Food	Other food categories	RTE salad	1/2a	2011
986_2011_DK	Food	Other food categories	RTE product	1/2a	2011
1909_2011_DK	Food	Milk and milk products	"bryndza" cheese	1/2b	2011
383_2011_DK	Food	Milk and milk products	raw sheep milk	1/2b	2011
4218_2011_DK	Food	Milk and milk products	raw sheep milk	1/2b	2011
4102_2011_DK	Food	Meat and meat products	sausage	1/2c	2011
4229_2011_DK	Food	Milk and milk products	cheese strings	1/2b	2011
4267_2011_DK	Food	Milk and milk products	raw sheep cheese	1/2a	2011		CC7-ST7		RL15000450
6188_2011_DK	Food	Milk and milk products	raw sheep cheese	1/2a	2011
6575_2011_DK	Food	Milk and milk products	raw sheep cheese	1/2a	2011
7604_2011_DK	Food	Milk and milk products	raw sheep cheese	1/2a	2011		CC37		RL15000451
8682_2011_DK	Food	Milk and milk products	raw sheep cheese	1/2a	2011
9856_2011_DK	Food	Milk and milk products	"bryndza" cheese	1/2b	2011
9832_2011_DK	Food	Meat and meat products	meat product	1/2a	2011
10439_2011_DK	Food	Milk and milk products	"bryndza" cheese	1/2a	2011		CC31-ST325		RL15000453
10689_2011_DK	Food	Milk and milk products	cheese	1/2a	2011
10690_2011_DK	Food	Milk and milk products	cheese	1/2a	2011		CC21		RL15000452
10755_2011_DK	Food	Milk and milk products	raw sheep cheese	1/2a	2011
10687_2011_DK	Food	Milk and milk products	cheese strings	1/2a	2011
10753_2011_DK	Food	Milk and milk products	"bryndza" cheese	3b	2011
11365_2011_DK	Food	Meat and meat products	sausage	1/2a	2011
5345_2011_DK	Food	Other food categories	not specified	1/2a	2011		CC121		RL15000181
11369_2011_DK	Food	Other food categories	RTE salad	1/2a	2011
11610_2011_DK	Food	Other food categories	RTE salad	1/2a	2011
11648_2011_DK	Food processing environment		swab	1/2a	2011
12547_2011_DK	Food processing environment		swab	1/2a	2011
12770_2011_DK	Food	Milk and milk products	raw sheep cheese	1/2a	2011
13349_2011_DK	Food	Other food categories	RTE salad	1/2a	2011
13904_2011_DK	Food	Milk and milk products	raw sheep cheese	1/2a	2011
2952/1149_2011_PO	Food processing environment		swab	1/2a	2011
CP 2932_2011_BA	Animal		bovine fetal membrane	4b	2011
CP 3710_2011_BA	Animal		bovine fetal membrane	1/2a	2011
277_2011_KE	Animal		sheep fetal membrane	1/2a	2011
7482_2011_KE	Food processing environment		swab	1/2a	2011
7209_2011_KE	Food	Meat and meat products	sausage	1/2a	2011
CP 18 020/11_2011_ZV	Animal		not specified	1/2a	2011
CP 14 100/11_2011_ZV	Animal		not specified	1/2a	2011
CP 18 756/11_2011_ZV	Animal		not specified	1/2a	2011
CP 5502- 2782_2011_PO	Food	Other food categories	not specified	4b	2011		CC6		RL15000180
3103-3104_2011_UVZ	Food	Other food categories	RTE salad	1/2b	2011
P-383-5_2011_UVZ	Food	Other food categories	RTE product	1/2b	2011
5180-5184_2011_UVZ	Food	Other food categories	RTE salad	1/2b	2011
2853/11_2011_UVZ	Food	Other food categories	RTE salad	1/2b	2011
P 577_2011_UVZ	Food	Other food categories	RTE product	1/2a	2011
10048_2011_UVZ	Food	Other food categories	not specified	1/2a	2011
10903_2011_UVZ	Food processing environment		swab	1/2b	2011
10424_2011_UVZ	Food processing environment		swab	1/2b	2011
17204_2011_UVZ	Food	Other food categories	RTE product	1/2a	2011
7482/3_2011_UVZ	Food processing environment		swab	1/2a	2011
7209/1_2011_UVZ	Food	Meat and meat products	sausage	1/2a	2011
04.10_2011_ZV	Animal		not specified	1/2a	2011
12.10_2011_ZV	Animal		not specified	1/2b	2011
10.10_2011_ZV	Animal		not specified	1/2a	2011
13.10_2011_ZV	Animal		not specified	1/2a	2011
16.10_2011_ZV	Animal		not specified	1/2a	2011
95/10_2011_ZV	Animal		not specified	1/2b	2011
152/10_2011_ZV	Animal		not specified	1/2a	2011
03.11_2011_ZV	Animal		not specified	1/2a	2011
06.11_2011_ZV	Animal		not specified	1/2a	2011
36/11_2011_ZV	Animal		not specified	1/2a	2011
705_2012_DK	Food	Other food categories	not specified	4b	2012
2237_2012_DK	Food	Meat and meat products	not specified	4b	2012
2311_2012_DK	Food	Milk and milk products	"bryndza" cheese	4b	2012
2670_2012_DK	Food processing environment		swab	4b	2012
2677_2012_DK	Food processing environment		swab	4b	2012
2678_2012_DK	Food processing environment		swab	4b	2012
2682_2012_DK	Food processing environment		swab	4b	2012
2683_2012_DK	Food processing environment		swab	4b	2012
2684_2012_DK	Food processing environment		swab	4b	2012
2686_2012_DK	Food processing environment		swab	4b	2012
2687_2012_DK	Food processing environment		swab	4b	2012
2688_2012_DK	Food processing environment		swab	4b	2012
2690_2012_DK	Food processing environment		swab	4b	2012
2692_2012_DK	Food processing environment		swab	4b	2012
2712_2012_DK	Food	Milk and milk products	cheese strings	4a	2012
2713_2012_DK	Food	Milk and milk products	cheese strings	4b	2012
376_2012_DK	Food	Milk and milk products	raw sheep milk	1/2a	2012		CC200		RL15000459
3923_2012_DK	Food processing environment		swab	4b	2012
3924_2012_DK	Food processing environment		swab	4a	2012
3926_2012_DK	Food processing environment		swab	4b	2012
4126_2012_DK	Food	Milk and milk products	raw sheep cheese	1/2b	2012
4127_2012_DK	Food	Milk and milk products	"bryndza" cheese	1/2a	2012
4387_2012_DK	Food processing environment		swab	4b	2012
4461_2012_DK	Food	Milk and milk products	raw sheep cheese	1/2a	2012		CC121		RL15000456
4584_2012_DK	Food	Milk and milk products	raw sheep cheese	1/2a	2012
4614_2012_DK	Food	Milk and milk products	"bryndza" cheese	1/2a	2012
5955_2012_DK	Food	Milk and milk products	cheese strings	4b	2012
5988_2012_DK	Food processing environment		swab	4b	2012
5989_2012_DK	Food processing environment		swab	4b	2012
5990_2012_DK	Food processing environment		swab	4b	2012
5991_2012_DK	Food processing environment		swab	4b	2012
5992_2012_DK	Food processing environment		swab	4b	2012
5993_2012_DK	Food processing environment		swab	4b	2012
5995_2012_DK	Food processing environment		swab	4b	2012
5996_2012_DK	Food processing environment		swab	4b	2012
6303_2012_DK	Food	Milk and milk products	raw sheep cheese	1/2a	2012
6631_2012_DK	Food	Milk and milk products	cheese strings	1/2a	2012
7448_2012_DK	Food processing environment		swab	1/2b	2012
8254_2012_DK	Food	Meat and meat products	sausage	1/2a	2012
9185_2012_DK	Food	Milk and milk products	"bryndza" cheese	1/2a	2012		CC37		RL15000458
9575_2012_DK	Food	Milk and milk products	raw sheep cheese	1/2a	2012
9943_2012_DK	Food	Other food categories	not specified	4b	2012
10017_2012_DK	Food	Milk and milk products	cheese strings	4b	2012
10882_2012_DK	Food	Milk and milk products	"bryndza" cheese	1/2a	2012		CC20		RL15000455
10924_2012_DK	Food	Milk and milk products	raw sheep cheese	1/2b	2012
11090_2012_DK	Food processing environment		swab	1/2b	2012
12764_2012_DK	Food	Milk and milk products	"bryndza" cheese	1/2a	2012
12865_2012_DK	Food	Milk and milk products	raw sheep cheese	1/2a	2012
13081_2012_DK	Food	Other food categories	RTE salad	4b	2012
13224_2012_DK	Food	Milk and milk products	cheese strings	4b	2012
15007_2012_DK	Food	Milk and milk products	cheese strings	4b	2012		CC1		RL15000460
15046_2012_DK	Food	Other food categories	RTE salad	1/2a	2012
15544_2012_DK	Food processing environment		swab	1/2b	2012
15545_2012_DK	Food processing environment		swab	1/2b	2012
15546_2012_DK	Food processing environment		swab	1/2b	2012
15547_2012_DK	Food processing environment		swab	1/2b	2012
17640_2012_DK	Food	Milk and milk products	"bryndza" cheese	1/2a	2012
257_2012_PO	Animal		sheep abortion	4e	2012
1269_2012_PO	Animal		sheep fetal membrane	1/2b	2012
L12_2012_KE	Animal		sheep fetal membrane	1/2a	2012
L14_2012_KE	Animal		sheep fetal membrane	1/2a	2012
CP 844_2012_KE	Animal		sheep abortion	4b	2012
1180_2012_KE	Animal		sheep placenta	1/2b	2012
429_2012_KE	Animal		sheep abortion	1/2b	2012
4587_2012_KE	Animal		not specified	1/2c	2012
406/2012_2012_ZV	Animal		sheep	1/2b	2012
1338_2012_UVZ	Food	Other food categories	not specified	1/2a	2012
1340_2012_UVZ	Food	Other food categories	not specified	1/2a	2012
1395_2012_UVZ	Human		not specified	1/2a	2012
4551_2012_UVZ	Food	Other food categories	RTE salad	4b	2012
10123_2012_UVZ	Human		cerebrospinal fluid	1/2b	2012
V12-05947_2012_UVZ	Food	Other food categories	RTE salad	1/2a	2012
V12-05948_2012_UVZ	Food	Other food categories	RTE salad	1/2a	2012
11470_2012_UVZ	Human		cerebrospinal fluid	1/2a	2012
11552_2012_UVZ	Food	Other food categories	RTE salad	1/2a	2012
11553_2012_UVZ	Food	Other food categories	RTE salad	1/2a	2012
56_2012_DK_BAK	Animal		not specified	1/2a	2012
52_2012_DK_BAK	Animal		not specified	1/2a	2012
55_2012_DK_BAK	Animal		not specified	1/2a	2012
36_2012_DK_BAK	Animal		sheep	1/2a	2012
33_2012_DK_BAK	Animal		sheep	1/2a	2012
83_2012_DK_BAK	Animal		bovine	1/2a	2012
84_2012_DK_BAK	Animal		bovine	1/2a	2012
140_2012_DK_BAK	Animal		sheep fetal membrane	1/2a	2012
153_2012_DK_BAK	Animal		sheep fetal membrane	1/2a	2012
198_2012_DK_BAK	Animal		sheep	1/2a	2012
199_2012_DK_BAK	Animal		sheep	1/2a	2012
213_2012_DK_BAK	Animal		sheep	1/2a	2012
214_2012_DK_BAK	Animal		sheep	4d	2012
212_2012_DK_BAK	Animal		sheep	4d	2012
265_2012_DK_BAK	Animal		sheep fetal membrane	1/2a	2012
326_2012_DK_BAK	Animal		sheep	3a	2012
440_2012_DK_BAK	Animal		not specified	1/2a	2012
475_2012_DK_BAK	Animal		bovine	1/2a	2012
531/CP8139_2012_DK_BAK	Animal		goat	1/2a	2012
537/CP8234_2012_DK_BAK	Animal		not specified	1/2a	2012
561/CP9179_2012_DK_BAK	Animal		bovine	1/2b	2012
603/CP9885_2012_DK_BAK	Animal		bovine	1/2a	2012
622_2012_DK_BAK	Animal		bovine	1/2a	2012
649_2012_DK_BAK	Animal		bovine	1/2a	2012
650_2012_DK_BAK	Animal		bovine	1/2a	2012
753_2012_DK_BAK	Animal		not specified	4a	2012
16205/15332_2012_DK_BAK	Food	Meat and meat products	minced meat	1/2a	2012
857_2012_DK_BAK	Animal		bovine	1/2a	2012
18316/17392_2012_DK_BAK	Food	Other food categories	not specified	1/2a	2012
134_2013_DK	Food processing environment		swab	1/2a	2013
671_2013_DK	Food	Milk and milk products	cheese strings	4b	2013
1109_2013_DK	Food	Other food categories	RTE salad	1/2b	2013
1643_2013_DK	Food	Other food categories	RTE salad	1/2b	2013
1716_2013_DK	Food	Meat and meat products	sausage	1/2a	2013
1899_2013_DK	Food	Meat and meat products	meat product	1/2a	2013
2874_2013_DK	Food	Milk and milk products	raw sheep cheese	1/2a	2013
3056_2013_DK	Food	Milk and milk products	raw sheep cheese	1/2a	2013
3304_2013_DK	Food	Milk and milk products	raw sheep cheese	1/2b	2013
3310_2013_DK	Food	Other food categories	RTE salad	1/2b	2013
3314_2013_DK	Food	Other food categories	RTE salad	1/2a	2013
3316_2013_DK	Food	Other food categories	RTE salad	1/2b	2013
3055_2013_DK	Food	Milk and milk products	raw sheep milk	1/2a	2013
3514_2013_DK	Food	Meat and meat products	sausage	1/2a	2013
4719_2013_DK	Food	Milk and milk products	cheese strings	4d	2013
5016_2013_DK	Food	Milk and milk products	"bryndza" cheese	1/2a	2013
5376_2013_DK	Food	Milk and milk products	cheese	1/2a	2013
5917_2013_DK	Food processing environment		swab	1/2c	2013
5916_2013_DK	Food processing environment		swab	1/2a	2013
5920_2013_DK	Food	Meat and meat products	sausage	1/2c	2013
6046_2013_DK	Food	Meat and meat products	sausage	1/2c	2013
6471_2013_DK	Food	Milk and milk products	raw sheep cheese	1/2a	2013
6712_2013_DK	Food	Milk and milk products	raw sheep cheese	1/2a	2013
7028_2013_DK	Food	Milk and milk products	"bryndza" cheese	1/2b	2013
7298_2013_DK	Food	Milk and milk products	cheese strings	4b	2013
7797_2013_DK	Food	Other food categories	RTE product	1/2b	2013
8796_2013_DK	Food processing environment		swab	1/2b	2013
9424_2013_DK	Food	Milk and milk products	raw sheep cheese	1/2a	2013
10467_2013_DK	Food	Milk and milk products	"bryndza" cheese	1/2a	2013
10930_2013_DK	Food	Milk and milk products	"bryndza" cheese	1/2a	2013
10979_2013_DK	Food	Other food categories	RTE salad	1/2b	2013
11218_2013_DK	Food	Milk and milk products	"bryndza" cheese	1/2a	2013
11551_2013_DK	Food	Milk and milk products	"bryndza" cheese	1/2a	2013
11695_2013_DK	Food	Other food categories	RTE salad	1/2b	2013
12140_2013_DK	Food	Meat and meat products	sausage	1/2a	2013
12142_2013_DK	Food	Meat and meat products	sausage	1/2a	2013
12320_2013_DK	Food	Milk and milk products	cheese strings	1/2b	2013
12321_2013_DK	Food	Milk and milk products	cheese	1/2b	2013
12328_2013_DK	Food	Milk and milk products	"bryndza" cheese	1/2b	2013
13292_2013_DK	Food	Other food categories	RTE salad	1/2a	2013
13988_2013_DK	Food processing environment		swab	1/2a	2013
14000_2013_DK	Food processing environment		swab	1/2a	2013
14854_2013_DK	Food	Meat and meat products	meat product	1/2a	2013
15203_2013_DK	Food	Milk and milk products	"bryndza" cheese	1/2a	2013
CP 690/B125_2013_PO	Animal		not specified	1/2a	2013
5663_2013_PO	Food	Meat and meat products	meat product	1/2a	2013
5858_2013_PO	Food processing environment		swab	1/2a	2013
5843_2013_PO	Food processing environment		swab	1/2b	2013
6275/6_2013_PO	Food processing environment		swab	4b	2013
6275/7_2013_PO	Food processing environment		swab	1/2a	2013
6275/9-1,2_2013_PO	Food processing environment		swab	1/2a	2013
160/95_2013_KE	Animal		not specified	1/2a	2013
CP 315/L104_2013_KE	Animal		sheep placenta	1/2a	2013
CP 328/L110_2013_KE	Animal		bovine fetal membrane	1/2b	2013
CP 224/L99_2013_KE	Animal		bovine fetal membrane	1/2b	2013
L220_2013_KE	Animal		bovine abortion	1/2a	2013
L224_2013_KE	Animal		sheep abortion	4d	2013
L113_2013_KE	Animal		goat fetal membrane	1/2a	2013
L124_2013_KE	Animal		sheep placenta	1/2a	2013
L377_2013_KE	Animal		bovine fetal membrane	1/2a	2013
L 331_2013_KE	Animal		bovine abortion	1/2a	2013
L 329_2013_KE	Animal		sheep abortion	1/2a	2013
L 334_2013_KE	Animal		goat fetal membrane	1/2c	2013
L 246_2013_KE	Animal		sheep fetal membrane	1/2a	2013
CP 1570_2013_KE	Animal		sheep placenta	1/2a	2013
CP 1641_2013_KE	Animal		bovine fetal membrane	1/2a	2013
3762_2013_KE	Food	Meat and meat products	sausage	1/2b	2013
3668_2013_KE	Food	Meat and meat products	meat product	1/2a	2013
2334_2013_BA	Food	Milk and milk products	raw sheep cheese	1/2c	2013
2601_2013_BA	Food	Milk and milk products	raw sheep cheese	1/2a	2013
8869_2013_BA	Food	Milk and milk products	raw sheep cheese	1/2a	2013
V13-06488_2013_UVZ	Food	Other food categories	RTE salad	1/2b	2013
5045_2013_UVZ	Human		hemoculture	1/2a	2013
615_2013_UVZ	Human		hemoculture	1/2a	2013
10958_2013_UVZ	Human		hemoculture	1/2a	2013
8890_2013_UVZ	Human		hemoculture	1/2b	2013
8891_2013_UVZ	Human		uterus swab	1/2a	2013
983_2013_UVZ	Food	Other food categories	RTE salad	1/2b	2013
4564_2013_UVZ	Food	Other food categories	RTE salad	1/2a	2013
4566_2013_UVZ	Food	Other food categories	RTE salad	1/2a	2013
4567_2013_UVZ	Food	Other food categories	RTE salad	1/2a	2013
4568_2013_UVZ	Food	Other food categories	RTE salad	1/2b	2013
250_2013_DK_BAK	Animal		sheep fetal membrane	1/2a	2013
299_2013_DK_BAK	Animal		bovine fetal membrane	1/2b	2013
365_2013_DK_BAK	Animal		bovine fetal membrane	1/2b	2013
507_2013_DK_BAK	Animal		bovine fetal membrane	1/2a	2013
510_2013_DK_BAK	Animal		sheep fetal membrane	1/2a	2013
578_2013_DK_BAK	Animal		sheep	1/2b	2013
581_2013_DK_BAK	Animal		sheep fetal membrane	1/2b	2013
587_2013_DK_BAK	Animal		bovine	1/2a	2013
682_2013_DK_BAK	Animal		sheep placenta	1/2b	2013
684_2013_DK_BAK	Animal		sheep placenta	1/2b	2013
774_2013_DK_BAK	Animal		bovine placenta	1/2b	2013
775_2013_DK_BAK	Animal		bovine placenta	1/2b	2013
909_2013_DK_BAK	Animal		sheep fetal membrane	1/2a	2013
1074_2013_DK_BAK	Animal		sheep fetal membrane	1/2a	2013
4962/CP7250_2013_DK_BAK	Animal		goat	1/2a	2013
220_2014_DK	Food	Meat and meat products	minced meat	1/2c	2014	CC9
289_2014_DK	Food	Other food categories	RTE salad	1/2b	2014
290_2014_DK	Food	Other food categories	RTE salad	1/2b	2014
291_2014_DK	Food	Other food categories	RTE salad	1/2b	2014
292_2014_DK	Food	Other food categories	RTE salad	1/2b	2014
912_2014_DK	Food	Other food categories	RTE salad	1/2b	2014
913_2014_DK	Food	Other food categories	RTE salad	1/2b	2014
914_2014_DK	Food	Other food categories	RTE salad	1/2b	2014
915_2014_DK	Food	Other food categories	RTE salad	1/2b	2014
1103_2014_DK	Food	Milk and milk products	cheese strings	4b	2014	CC1
1570_2014_DK	Food	Meat and meat products	meat product	1/2b	2014
1799_2014_DK	Food	Other food categories	RTE product	4b	2014	CC1
1849_2014_DK	Food	Milk and milk products	raw sheep cheese	1/2a	2014	CC29
2279_2014_DK	Food	Other food categories	RTE salad	1/2a	2014	CC121
2788_2014_DK	Food	Milk and milk products	cheese	1/2a	2014
3513_2014_DK	Food	Meat and meat products	sausage	1/2a	2014	CC14
3814_2014_DK	Food	Meat and meat products	sausage	1/2a	2014
4339_2014_DK	Food	Milk and milk products	"bryndza" cheese	1/2a	2014
4589_2014_DK	Food	Milk and milk products	"bryndza" cheese	1/2a	2014	CC11-ST451
4749_2014_DK	Food	Milk and milk products	RTE milk product	4b	2014	CC2
4750_2014_DK	Food	Milk and milk products	RTE milk product	4b	2014
4761_2014_DK	Food	Meat and meat products	sausage	1/2a	2014	CC121
4762_2014_DK	Food	Meat and meat products	sausage	1/2a	2014
4806_2014_DK	Food	Milk and milk products	raw sheep cheese	1/2a	2014	CC37
4997_2014_DK	Food	Milk and milk products	"bryndza" cheese	1/2a	2014
5012_2014_DK	Food	Milk and milk products	"bryndza" cheese	1/2a	2014	CC7
5164_2014_DK	Food	Milk and milk products	cheese strings	1/2a	2014
5230_2014_DK	Food	Milk and milk products	"bryndza" cheese	1/2b	2014
5231_2014_DK	Food	Milk and milk products	cheese	1/2b	2014
5239_2014_DK	Food	Milk and milk products	"bryndza" cheese	1/2a	2014
5246_2014_DK	Food	Milk and milk products	"bryndza" cheese	1/2a	2014
5247_2014_DK	Food	Milk and milk products	"bryndza" cheese	1/2a	2014
5631_2014_DK	Food	Milk and milk products	RTE milk product	4b	2014
5680_2014_DK	Food	Milk and milk products	raw sheep cheese	1/2a	2014
5894_2014_DK	Food	Milk and milk products	raw sheep milk	1/2a	2014	CC11-ST451
5898_2014_DK	Food	Milk and milk products	cheese strings	1/2b	2014
5900_2014_DK	Food	Milk and milk products	cheese	1/2b	2014
5893_2014_DK	Food	Milk and milk products	cheese strings	1/2a	2014	CC11-ST451
5895_2014_DK	Food	Milk and milk products	raw sheep milk	1/2a	2014
6102_2014_DK	Food processing environment		swab	1/2a	2014
6103_2014_DK	Food processing environment		swab	1/2a	2014
6105_2014_DK	Food processing environment		swab	1/2a	2014	CC29
6107_2014_DK	Food processing environment		swab	1/2b	2014
6110_2014_DK	Food processing environment		swab	1/2a	2014
6200_2014_DK	Food	Milk and milk products	cheese strings	1/2b	2014
6215_2014_DK	Food	Milk and milk products	"bryndza" cheese	1/2a	2014	CC11-ST451
6358_2014_DK	Food	Milk and milk products	cheese strings	1/2a	2014	CC8
6451_2014_DK	Food	Meat and meat products	meat product	1/2b	2014
6729_2014_DK	Food	Milk and milk products	cheese strings	1/2b	2014
6888_2014_DK	Food	Milk and milk products	raw sheep cheese	1/2a	2014	CC14
6822_2014_DK	Food	Milk and milk products	cheese strings	1/2a	2014	CC8
7059_2014_DK	Food	Meat and meat products	sausage	1/2c	2014	CC9
7089_2014_DK	Food	Milk and milk products	raw sheep cheese	1/2a	2014	CC7
7237_2014_DK	Food	Milk and milk products	cheese strings	1/2b	2014
8926_2014_DK	Food	Milk and milk products	"bryndza" cheese	1/2a	2014	CC11-ST451
7161_2014_DK	Food	Meat and meat products	sausage	1/2a	2014	CC8
8285_2014_DK	Food	Milk and milk products	cheese	1/2b	2014	CC3
8916_2014_DK	Food	Meat and meat products	meat product	1/2a	2014	CC14
9362_2014_DK	Food	Meat and meat products	sausage	1/2c	2014	CC9
10012_2014_DK	Food processing environment		swab	1/2a	2014	CC37
10015_2014_DK	Food processing environment		swab	1/2a	2014	CC14
11123_2014_DK	Food processing environment		swab	1/2c	2014	CC9
11485_2014_DK	Food	Milk and milk products	cheese	1/2a	2014
12275_2014_DK	Food	Milk and milk products	"bryndza" cheese	1/2a	2014
13322_2014_DK	Food processing environment		swab	1/2b	2014
13326_2014_DK	Food	Milk and milk products	"bryndza" cheese	1/2a	2014	CC11-ST451
14355_2014_DK	Food	Other food categories	RTE salad	1/2b	2014	CC5
14578_2014_DK	Food	Milk and milk products	"bryndza" cheese	1/2b	2014
14604_2014_DK	Food	Meat and meat products	meat product	4b	2014	CC2
14730_2014_DK	Food	Other food categories	RTE salad	1/2c	2014	CC9
1484_2014_PO	Food processing environment		swab	1/2a	2014	CC121
2500_2014_PO	Food processing environment		swab	4b	2014	CC4
5055_2014_PO	Food	Meat and meat products	meat product	1/2a	2014
5056_2014_PO	Food	Meat and meat products	meat product	1/2a	2014
5603_2014_PO	Food	Meat and meat products	meat product	1/2a	2014	CC8
6082_2014_PO	Food	Meat and meat products	meat product	1/2a	2014
2258_2014_BA	Animal		sheep	1/2a	2014	CC11-ST451	CC11-ST451	SK-OVI-CP-16
2854_2014_BA	Animal		not specified	1/2a	2014	CC7
6456_2014_BA	Food	Milk and milk products	raw sheep cheese	1/2a	2014
156_2014_DK_BAK	Animal		sheep abortion	4b	2014	CC1
570_2014_DK_BAK	Animal		sheep placenta	1/2a	2014	CC37
780_2014_DK_BAK	Animal		sheep	1/2a	2014	CC21
3469_2014_DK_BAK	Animal		bovine fetal membrane	1/2a	2014	CC29
2265_2014_KE	Animal		bovine placenta	1/2a	2014	CC11-ST451
2172_2014_KE	Animal		not specified	4b	2014	CC2
2395_2014_KE	Food	Milk and milk products	"bryndza" cheese	1/2a	2014	CC11-ST451
1496_2014_KE	Animal		sheep fetal membrane	4b	2014	CC2	CC2	SK-OVI-CP-15
1455_2014_KE	Animal		sheep placenta	4d	2014
3926_2014_UVZ	Food	Other food categories	RTE salad	1/2b	2014
9788_2014_UVZ	Human		amniotic fluid	1/2b	2014	not assigned
10155_2014_UVZ	Human		rectal swab	1/2b	2014	not assigned
10867_2014_UVZ	Food	Other food categories	RTE salad	1/2b	2014	CC5
10869_2014_UVZ	Food	Other food categories	RTE salad	1/2b	2014
10870_2014_UVZ	Food	Other food categories	RTE salad	1/2b	2014
10871_2014_UVZ	Food	Other food categories	RTE salad	1/2b	2014	CC5
11037_2014_UVZ	Food	Other food categories	RTE product	1/2a	2014	CC8
3976_2014_UVZ	Food	Other food categories	RTE salad	4b	2014	CC2
3977_2014_UVZ	Food	Other food categories	RTE salad	4b	2014
450_2015_DK	Food	Milk and milk products	cheese strings	1/2a	2015
978_2015_DK	Food	Milk and milk products	cheese	1/2a	2015	CC29
1223_2015_DK	Food	Meat and meat products	meat product	1/2a	2015	CC14
1588_2015_DK	Food	Milk and milk products	cheese strings	1/2a	2015
1589_2015_DK	Food	Milk and milk products	cheese	1/2a	2015	CC11-ST451
2457_2015_DK	Food	Meat and meat products	sausage	1/2a	2015	CC8
2458_2015_DK	Food	Meat and meat products	sausage	1/2a	2015
2513_2015_DK	Food	Milk and milk products	cheese	1/2b	2015
2644_2015_DK	Food	Milk and milk products	raw sheep cheese	4b	2015	CC1
3044_2015_DK	Food	Milk and milk products	cheese	1/2c	2015
3275_2015_DK	Food	Meat and meat products	meat product	1/2c	2015	CC9
3297_2015_DK	Food	Milk and milk products	cheese	1/2a	2015
3266_2015_DK	Food	Milk and milk products	raw sheep cheese	1/2a	2015	CC11-ST451
3268_2015_DK	Food	Milk and milk products	cheese strings	4b	2015
3502_2015_DK	Food	Milk and milk products	cheese strings	1/2b	2015	CC3
3797_2015_DK	Food	Milk and milk products	cheese strings	4b	2015	CC1
4390_2015_DK	Food	Meat and meat products	meat product	1/2b	2015
4604_2015_DK	Food	Meat and meat products	sausage	1/2b	2015
5339_2015_DK	Food	Milk and milk products	"bryndza" cheese	1/2a	2015
5494_2015_DK	Food	Meat and meat products	sausage	1/2a	2015	CC11-ST451
5882_2015_DK	Food	Milk and milk products	raw sheep cheese	4b	2015
6282_2015_DK	Food	Milk and milk products	"bryndza" cheese	1/2a	2015
6399_2015_DK	Food	Milk and milk products	cheese	1/2a	2015	CC200
6502_2015_DK	Food processing environment		swab	1/2a	2015	CC121
6644_2015_DK	Food	Milk and milk products	"bryndza" cheese	1/2a	2015
6818_2015_DK	Food processing environment		swab	1/2a	2015
6819_2015_DK	Food processing environment		swab	1/2a	2015
6820_2015_DK	Food processing environment		swab	1/2a	2015
6825_2015_DK	Food	Milk and milk products	raw sheep milk	1/2a	2015
7180_2015_DK	Food	Milk and milk products	cheese strings	1/2a	2015
7425_2015_DK	Food	Milk and milk products	raw sheep milk	1/2a	2015
7863_2015_DK	Food	Milk and milk products	raw sheep cheese	3a	2015	CC37
7886_2015_DK	Food	Milk and milk products	cheese	1/2a	2015
8156_2015_DK	Food	Milk and milk products	cheese strings	1/2a	2015
8157_2015_DK	Food	Milk and milk products	"bryndza" cheese	1/2a	2015
8670_2015_DK	Food	Milk and milk products	raw sheep cheese	1/2a	2015
8895_2015_DK	Food	Meat and meat products	meat product	1/2a	2015
8982_2015_DK	Food	Meat and meat products	meat product	1/2a	2015
8983_2015_DK	Food	Meat and meat products	meat product	1/2a	2015
8985_2015_DK	Food	Meat and meat products	meat product	1/2a	2015
8988_2015_DK	Food	Meat and meat products	meat product	1/2a	2015
8989_2015_DK	Food	Meat and meat products	meat product	1/2a	2015
9575_2015_DK	Food	Milk and milk products	"bryndza" cheese	1/2a	2015
9578_2015_DK	Food	Milk and milk products	raw sheep milk	1/2a	2015
9721_2015_DK	Food	Milk and milk products	not specified	1/2a	2015
9867_2015_DK	Food processing environment		swab	1/2b	2015	CC3
9870_2015_DK	Food processing environment		swab	1/2c	2015	CC9
9871_2015_DK	Food processing environment		swab	1/2a	2015
9963_2015_DK	Food processing environment		swab	1/2b	2015	CC3
9964_2015_DK	Food processing environment		swab	1/2a	2015
9738_2015_DK	Food	Milk and milk products	raw sheep cheese	4b	2015	CC1
10088_2015_DK	Food	Meat and meat products	sausage	1/2c	2015	CC9
10844_2015_DK	Food	Milk and milk products	raw cow milk	1/2c	2015
11337_2015_DK	Food	Milk and milk products	raw cow milk	1/2a	2015	CC11-ST451
12318_2015_DK	Food processing environment		swab	1/2a	2015	CC11-ST451
12656_2015_DK	Food	Milk and milk products	cheese	1/2b	2015
12667_2015_DK	Food	Milk and milk products	cheese strings	1/2a	2015	CC121
12680_2015_DK	Food	Meat and meat products	meat product	1/2a	2015	CC121
13832_2015_DK	Food	Milk and milk products	raw sheep milk	1/2a	2015
2_2015_DK_BAK	Animal		sheep	4b	2015	CC1	CC1	SK-OVI-CP-1
77_2015_DK_BAK	Animal		not specified	1/2a	2015	CC37
157_2015_DK_BAK	Animal		not specified	1/2b	2015
314_2015_DK_BAK	Animal		goat	1/2a	2015	CC7	CC7-ST511	SK-GOA-CP-7
373_2015_DK_BAK	Animal		sheep	1/2a	2015	CC7
CP 1014_2015_DK_BAK	Animal		feed	1/2a	2015	CC29	CC29-ST427	SK-FAR-FE-O-19
972_2015_DK_BAK	Animal		sheep	1/2a	2015	CC200
1116_2015_DK_BAK	Animal		sheep placenta	4b	2015
1117_2015_DK_BAK	Animal		sheep placenta	4b	2015	CC6
1118_2015_DK_BAK	Animal		sheep placenta	4b	2015	CC6
2895_2015_DK_BAK	Animal		bovine	1/2a	2015	CC11-ST451
3025_2015_DK_BAK	Animal		bovine	1/2a	2015	CC11-ST451
4650_2015_DK_BAK	Animal		bovine	1/2a	2015	CC21
3337_2015_DK_BAK	Animal		not specified	1/2a	2015	CC7
L-90_2015_KE	Animal		not specified	4b	2015	CC2
L-92_2015_KE	Animal		not specified	4d	2015
L-88_2015_KE	Animal		not specified	4d	2015
L-104_2015_KE	Animal		not specified	4d	2015
CP - 265_2015_KE	Animal		sheep placenta	1/2a	2015	CC8
CP - 267_2015_KE	Animal		sheep fetal membrane	1/2a	2015	CC8
CP 301_2015_KE	Food	Meat and meat products	meat product	1/2a	2015
CP - 534_2015_KE	Food	Meat and meat products	meat product	1/2a	2015	CC8
CP 1119_2015_KE	Animal		bovine fetal membrane	4b	2015	CC2
CP 1456_2015_KE	Food	Meat and meat products	meat product	1/2a	2015
2178_2015_KE	Food	Meat and meat products	meat product	3a	2015	CC8
1133-34_2015_KE	Animal		not specified	1/2a	2015	CC29
1185-86_2015_KE	Animal		bovine fetal membrane	1/2a	2015
L 1135_2015_KE	Animal		bovine fetus	1/2a	2015
1662_2015_UVZ	Human		hemoculture	1/2a	2015
12187_2015_UVZ	Food	Other food categories	RTE product	1/2a	2015
814_2015_UVZ	Human		hemoculture	1/2b	2015
13172_2015_UVZ	Human		not specified	4b	2015
13173_2015_UVZ	Human		amniotic fluid	4b	2015
14108_2015_UVZ	Food	Other food categories	RTE salad	4b	2015
14109_2015_UVZ	Food	Other food categories	RTE salad	4b	2015
6881_2015_UVZ	Food	Other food categories	RTE salad	4b	2015
11294_2015_UVZ	Human		hemoculture	1/2a	2015
4159_2015_BA	Food	Milk and milk products	cheese strings	1/2a	2015
1219_2016_DK	Food	Milk and milk products	cheese strings	1/2b	2016
1351_2016_DK	Food	Milk and milk products	cheese strings	1/2b	2016
1673_2016_DK	Food	Milk and milk products	cheese strings	1/2a	2016
1710_2016_DK	Food	Meat and meat products	meat product	1/2a	2016
1767_2016_DK	Food	Milk and milk products	cheese strings	1/2a	2016
2543_2016_DK	Food	Meat and meat products	meat product	3c	2016
2662_2016_DK	Food	Milk and milk products	raw sheep cheese	1/2a	2016
3006_2016_DK	Food	Milk and milk products	cheese strings	1/2a	2016
3073_2016_DK	Food	Milk and milk products	raw sheep cheese	1/2a	2016
3256_2016_DK	Food	Meat and meat products	meat product	1/2b	2016
3573_2016_DK	Food	Milk and milk products	raw sheep cheese	1/2a	2016
3589_2016_DK	Food	Meat and meat products	meat product	1/2a	2016
3824_2016_DK	Food	Meat and meat products	meat product	1/2a	2016
4134_2016_DK	Food	Milk and milk products	raw sheep cheese	1/2a	2016
4135_2016_DK	Food	Milk and milk products	raw sheep cheese	1/2a	2016
4289_2016_DK	Food	Milk and milk products	raw sheep milk	1/2a	2016
4590_2016_DK	Food	Milk and milk products	raw sheep cheese	1/2b	2016
4591_2016_DK	Food	Milk and milk products	"bryndza" cheese	1/2b	2016
4741_2016_DK	Food	Milk and milk products	raw sheep cheese	1/2a	2016
5085_2016_DK	Food	Milk and milk products	raw sheep cheese	1/2a	2016
5098_2016_DK	Food processing environment		swab	1/2a	2016
5099_2016_DK	Food processing environment		swab	1/2a	2016
5094_2016_DK	Food	Milk and milk products	"bryndza" cheese	1/2a	2016
5122_2016_DK	Food processing environment		swab	1/2a	2016
5137_2016_DK	Food processing environment		swab	1/2a	2016
5138_2016_DK	Food processing environment		swab	1/2a	2016
5140_2016_DK	Food processing environment		swab	1/2a	2016
5219_2016_DK	Food	Milk and milk products	"bryndza" cheese	1/2a	2016
5531_2016_DK	Food	Milk and milk products	raw sheep cheese	1/2a	2016
5827_2016_DK	Food	Milk and milk products	raw sheep cheese	1/2a	2016
6136_2016_DK	Food	Meat and meat products	meat product	1/2a	2016
6867_2016_DK	Food processing environment		swab	1/2a	2016
7079_2016_DK	Food	Meat and meat products	meat product	1/2a	2016
7276_2016_DK	Food	Milk and milk products	cheese strings	1/2a	2016
12723_2016_DK	Food	Meat and meat products	meat product	1/2b	2016
14277_2016_DK	Food	Meat and meat products	meat product	1/2a	2016
24102_2016_ZV	Animal		bovine	1/2b	2016
49115_2016_ZV	Animal		sheep	4d	2016
50947_2016_ZV	Animal		bovine	1/2b	2016
13064_2016_ZV	Animal		not specified	1/2a	2016
1802_2016_ZV	Animal		sheep	1/2a	2016
26304_2016_ZV	Animal		bovine placenta	4d	2016
8612_2016_ZV	Animal		sheep	1/2a	2016
24091_2016_ZV	Animal		bovine	1/2a	2016
33_2016_DK_BAK	Animal		sheep	1/2a	2016		CC11-ST451	SK-OVI-CP-2
73_2016_DK_BAK	Animal		not specified	1/2b	2016
216_2016_DK_BAK	Animal		sheep	1/2a	2016		CC11-ST451	SK-OVI-CP-5
1514_2016_DK_BAK	Animal		not specified	1/2a	2016
1517_2016_DK_BAK	Animal		not specified	1/2a	2016
3522_2016_DK_BAK	Animal		bovine	1/2a	2016
3875_2016_DK_BAK	Animal		sheep	1/2a	2016		CC21	SK-OVI-CP-17
CP 13739-2_2016_DK_BAK	Animal		not specified	1/2b	2016
CP 13739-18_2016_DK_BAK	Animal		not specified	1/2a	2016
CP 178_2016_KE	Animal		bovine fetal membrane	1/2b	2016
CP 186_2016_KE	Animal		sheep fetal membrane	4b	2016		CC2	SK-OVI-CP-20
L 245_2016_KE	Animal		sheep fetal membrane	1/2a	2016		CC37	SK-OVI-CP-25
L 252-53_2016_KE	Animal		sheep abortion	4b	2016		CC2	SK-OVI-CP-26
CP 1112_2016_KE	Animal		sheep fetal membrane	4d	2016
CP 1113_2016_KE	Animal		sheep fetal membrane	4d	2016
CP2476_2016_KE	Animal		bovine fetal membrane	1/2a	2016
CP 3360_2016_KE	Food processing environment		swab	1/2a	2016
CP 3403_2016_KE	Food processing environment		swab	4b	2016
3789_2016_UVZ	Human		uterus swab	1/2a	2016
7734_2016_UVZ	Human		hemoculture	4b	2016
3199_2016_UVZ	Human		hemoculture	1/2a	2016
10036_2016_UVZ	Food	Other food categories	RTE salad	1/2a	2016
13251_2016_UVZ	Human		hemoculture	1/2a	2016
232_2016_BA	Food	Other food categories	not specified	4d	2016
9759_2016_BA	Food	Milk and milk products	cheese	1/2c	2016
10154_2016_BA	Food processing environment		swab	4b	2016
9403_2016_BA	Food	Milk and milk products	cheese strings	4b	2016
6170_2016_BA	Food processing environment		swab	1/2a	2016
475_2016_PO	Animal		not specified	1/2a	2016
2041_2016_PO	Food	Meat and meat products	meat product	1/2a	2016
2296_2016_PO	Animal		sheep fetal membrane	4d	2016
1246_2017_DK	Food	Milk and milk products	cheese strings	1/2a	2017
1440_2017_DK	Food	Other food categories	RTE salad	1/2b	2017
2421_2017_DK	Food	Meat and meat products	meat product	1/2a	2017
3662_2017_DK	Food	Milk and milk products	raw sheep cheese	1/2a	2017
3975_2017_DK	Food	Milk and milk products	cheese	4e	2017
3974_2017_DK	Food	Milk and milk products	cheese strings	4d	2017
4009_2017_DK	Food	Milk and milk products	raw sheep cheese	1/2a	2017
4490_2017_DK	Food	Other food categories	RTE product	1/2a	2017
4855_2017_DK	Food	Other food categories	RTE product	1/2a	2017
5350_2017_DK	Food	Other food categories	RTE salad	1/2b	2017
5358_2017_DK	Food	Other food categories	RTE product	1/2a	2017
5359_2017_DK	Food	Other food categories	RTE product	1/2a	2017
5360_2017_DK	Food	Meat and meat products	meat product	1/2a	2017
5503_2017_DK	Food	Milk and milk products	"bryndza" cheese	1/2a	2017
5774_2017_DK	Food	Other food categories	RTE product	1/2b	2017
6212_2017_DK	Food	Meat and meat products	meat product	1/2b	2017
6388_2017_DK	Food processing environment		swab	1/2a	2017
7013_2017_DK	Food	Milk and milk products	raw sheep cheese	1/2a	2017
7030_2017_DK	Food processing environment		swab	1/2a	2017
7032_2017_DK	Food processing environment		swab	1/2c	2017
7051_2017_DK	Food	Milk and milk products	raw sheep cheese	1/2a	2017
7678_2017_DK	Food processing environment		swab	1/2a	2017
7804_2017_DK	Food	Milk and milk products	raw sheep milk	1/2a	2017
7764_2017_DK	Food	Meat and meat products	sausage	1/2c	2017
8097_2017_DK	Food	Milk and milk products	raw sheep milk	1/2a	2017
8308_2017_DK	Food	Milk and milk products	raw sheep milk	1/2a	2017
8321_2017_DK	Food	Milk and milk products	raw sheep cheese	1/2a	2017
8771_2017_DK	Food	Milk and milk products	raw sheep milk	1/2a	2017
9936_2017_DK	Food	Meat and meat products	meat product	1/2a	2017
9937_2017_DK	Food	Meat and meat products	meat product	1/2a	2017
10653_2017_DK	Food	Milk and milk products	cheese strings	1/2a	2017
10779_2017_DK	Food	Meat and meat products	meat product	1/2a	2017
11246_2017_DK	Food processing environment		swab	1/2a	2017
11473_2017_DK	Food processing environment		swab	1/2a	2017
11931_2017_DK	Food	Milk and milk products	"bryndza" cheese	1/2a	2017
13275_2017_DK	Food	Meat and meat products	meat product	1/2c	2017
13276_2017_DK	Food	Meat and meat products	sausage	1/2c	2017
13405_2017_DK	Food	Milk and milk products	raw sheep cheese	1/2a	2017
13614_2017_DK	Food	Meat and meat products	meat product	1/2a	2017
13967_2017_DK	Food	Meat and meat products	meat product	1/2a	2017
13986_2017_DK	Food	Milk and milk products	raw sheep milk	1/2a	2017
9453_2017_DK	Food processing environment		swab	1/2a	2017	CC8
14721_2017_DK	Food	Milk and milk products	raw sheep milk	1/2a	2017
14756_2017_DK	Food	Other food categories	RTE product	1/2b	2017
15151_2017_DK	Food	Meat and meat products	minced meat	1/2a	2017
15580_2017_DK	Food	Meat and meat products	sausage	1/2c	2017
15587_2017_DK	Food	Milk and milk products	raw sheep milk	1/2a	2017
15789_2017_DK	Food	Meat and meat products	sausage	1/2a	2017
15828_2017_DK	Food processing environment		swab	1/2c	2017
15861_2017_DK	Food	Milk and milk products	raw sheep milk	1/2a	2017
15954_2017_DK	Food	Milk and milk products	raw sheep milk	1/2a	2017
15955_2017_DK	Food	Milk and milk products	raw sheep milk	1/2a	2017
15956_2017_DK	Food	Milk and milk products	raw sheep milk	1/2a	2017
237_2017_DK_BAK	Animal		sheep fetal membrane	1/2a	2017		CC11-ST451	SK-OVI-CP-6
657_2017_DK_BAK	Animal		sheep abortion	1/2a	2017
1694_2017_DK_BAK	Animal		bovine placenta	1/2a	2017
4954_2017_DK_BAK	Animal		bovine fetal membrane	1/2a	2017
6793_2017_DK_BAK	Animal		bovine	1/2a	2017
1006_2017_PO	Animal		sheep fetal membrane	1/2a	2017		CC7-ST7	SK-OVI-CP-12
1008_2017_PO	Animal		sheep fetal membrane	1/2a	2017
1538_2017_PO	Animal		bovine fetal membrane	4e	2017
1540_2017_PO	Animal		bovine fetal membrane	4d	2017
4223_2017_PO	Animal		bovine fetal membrane	1/2a	2017
9060_2017_PO	Animal		bovine fetal membrane	1/2a	2017
CP 195_2017_KE	Animal		bovine	1/2a	2017
CP 1280_2017_KE	Animal		bovine	1/2a	2017
131_2017_KE	Food	Milk and milk products	"bryndza" cheese	1/2a	2017
5814_2017_KE	Food	Meat and meat products	meat product	1/2a	2017	CC8
5815_2017_KE	Food	Meat and meat products	meat product	1/2a	2017
L 30-31_2017_KE	Animal		not specified	1/2a	2017
765_2017_DK_BAK	Animal		feed	1/2a	2017		CC21	SK-FAR-FE-O-10
L 127-128_2017_KE	Animal		bovine fetal membrane	1/2a	2017
L 133-134_2017_KE	Animal		sheep fetus	1/2a	2017		CC19-ST398	SK-OVI-CP-23
45_2017_UVZ	Human		hemoculture	4b	2017
2228_2017_UVZ	Food	Other food categories	RTE salad	1/2a	2017
4076_2017_UVZ	Human		not specified	4d	2017
7143_2017_UVZ	Human		amniotic fluid	1/2b	2017
7144_2017_UVZ	Human		not specified	1/2b	2017
7145_2017_UVZ	Human		not specified	1/2a	2017
9914_2017_UVZ	Human		hemoculture	4b	2017
12338_2017_UVZ	Human		hemoculture	4b	2017
13302_2017_UVZ	Food	Other food categories	RTE salad	4b	2017
13303_2017_UVZ	Food	Other food categories	RTE salad	4b	2017
13304_2017_UVZ	Food	Other food categories	RTE salad	4b	2017
13305_2017_UVZ	Food	Other food categories	RTE salad	4b	2017
13306_2017_UVZ	Food	Other food categories	RTE salad	4b	2017
13307_2017_UVZ	Food	Other food categories	RTE salad	4b	2017
13308_2017_UVZ	Food	Other food categories	RTE salad	4b	2017
13309_2017_UVZ	Food	Other food categories	RTE salad	4b	2017
13310_2017_UVZ	Food	Other food categories	RTE salad	4b	2017
13311_2017_UVZ	Food	Other food categories	RTE salad	4b	2017
13312_2017_UVZ	Food	Other food categories	RTE salad	4b	2017
13313_2017_UVZ	Food	Other food categories	RTE salad	4b	2017
13314_2017_UVZ	Food	Other food categories	RTE salad	4b	2017
13315_2017_UVZ	Food	Other food categories	RTE salad	4b	2017
13644_2017_UVZ	Human		hemoculture	4b	2017
14344_2017_UVZ	Human		hemoculture	1/2a	2017
4753_2017_UVZ	Food	Milk and milk products	"bryndza" cheese	1/2a	2017
5964_2017_UVZ	Food processing environment		swab	1/2a	2017
6821_2017_UVZ	Food processing environment		swab	1/2a	2017
1_2018_DK	Food	Meat and meat products	meat product	1/2a	2018
159_2018_DK	Food	Meat and meat products	meat product	1/2a	2018
457_2018_DK	Food	Milk and milk products	"bryndza" cheese	1/2c	2018	CC9
582_2018_DK	Food	Milk and milk products	raw sheep milk	1/2a	2018
710_2018_DK	Food	Meat and meat products	fresh poultry	1/2a	2018
1651_2018_DK	Food	Milk and milk products	raw sheep cheese	1/2a	2018	CC29
2764_2018_DK	Food	Meat and meat products	sausage	1/2c	2018	CC9
3742_2018_DK	Food	Meat and meat products	meat product	1/2a	2018
3791_2018_DK	Food	Meat and meat products	meat product	1/2a	2018
4237_2018_DK	Food	Milk and milk products	raw sheep milk	1/2a	2018	CC11-ST451
4431_2018_DK	Food	Meat and meat products	sausage	1/2a	2018	CC11-ST451
4708_2018_DK	Food	Meat and meat products	meat product	1/2b	2018	CC3
5009_2018_DK	Food	Milk and milk products	raw sheep milk	1/2a	2018	CC11-ST451
5010_2018_DK	Food	Milk and milk products	raw sheep milk	1/2a	2018
5661_2018_DK	Food	Milk and milk products	raw sheep milk	1/2a	2018	CC11-ST451
5662_2018_DK	Food	Milk and milk products	raw sheep milk	1/2a	2018
9004_2018_DK	Food	Milk and milk products	"bryndza" cheese	1/2c	2018	CC9
9301_2018_DK	Food	Milk and milk products	"bryndza" cheese	1/2a	2018
9303_2018_DK	Food	Milk and milk products	"bryndza" cheese	1/2a	2018
9894_2018_DK	Food	Meat and meat products	sausage	1/2a	2018	CC21
10701_2018_DK	Food	Meat and meat products	sausage	1/2c	2018	CC9
10735_2018_DK	Food	Milk and milk products	cheese strings	1/2a	2018	CC200
11212_2018_DK	Food	Milk and milk products	raw sheep milk	1/2a	2018
11730_2018_DK	Food	Milk and milk products	raw sheep milk	1/2b	2018
11561_2018_DK	Food	Milk and milk products	raw sheep cheese	1/2a	2018	CC29
12478_2018_DK	Food	Milk and milk products	raw sheep milk	1/2a	2018
12479_2018_DK	Food	Milk and milk products	raw sheep milk	1/2a	2018
12482_2018_DK	Food	Milk and milk products	raw sheep milk	1/2a	2018
12483_2018_DK	Food	Milk and milk products	raw sheep milk	1/2a	2018
12995_2018_DK	Food	Milk and milk products	raw sheep milk	1/2a	2018
12997_2018_DK	Food	Milk and milk products	raw sheep milk	1/2a	2018
13644_2018_DK	Food	Milk and milk products	raw sheep milk	1/2a	2018
13656_2018_DK	Food	Milk and milk products	raw sheep milk	1/2a	2018
13663_2018_DK	Food	Milk and milk products	raw sheep milk	1/2a	2018
13664_2018_DK	Food	Milk and milk products	raw sheep milk	1/2a	2018
15627_2018_DK	Food	Milk and milk products	raw sheep milk	1/2a	2018
42_2018_DK_BAK	Animal		bovine placenta	1/2a	2018
43_2018_DK_BAK	Animal		bovine placenta	1/2a	2018
480_2018_DK_BAK	Animal		sheep fetal membrane	1/2c	2018
614_2018_DK_BAK	Animal		sheep	1/2b	2018		CC87	SK-OVI-CP-9
1400_2018_DK_BAK	Animal		sheep fetal membrane	1/2a	2018		CC21	SK-OVI-CP-14
3290_2018_DK_BAK	Animal		sheep	1/2a	2018
3291_2018_DK_BAK	Animal		sheep	1/2a	2018
3292_2018_DK_BAK	Animal		sheep	1/2a	2018
CP 578_2018_KE	Animal		sheep fetal membrane	4b	2018		CC2	SK-OVI-CP-21
CP 567_2018_KE	Animal		sheep fetal membrane	4d	2018
CP 846_2018_KE	Animal		sheep	4b	2018		CC2	SK-OVI-CP-22
CP 850_2018_KE	Animal		not specified	4d	2018
CP 3961_2018_KE	Food	Meat and meat products	sausage	1/2c	2018	CC9
CP 4719_2018_KE	Food	Other food categories	RTE salad	1/2a	2018	CC121
3787_2018_PO	Food	Other food categories	RTE product	1/2a	2018
3967_2018_PO	Food	Other food categories	RTE product	1/2a	2018	CC8
3695_2018_BA	Food	Milk and milk products	raw sheep cheese	1/2a	2018	CC7
5461_2018_UVZ	Human		hemoculture	4b	2018	CC4
9933_2018_UVZ	Food	Milk and milk products	raw sheep cheese	4b	2018	CC1
12310_2018_UVZ	Food	Other food categories	RTE salad	4b	2018
12309_2018_UVZ	Food	Other food categories	RTE salad	4b	2018	CC2
12311_2018_UVZ	Food	Other food categories	RTE salad	4b	2018
12312_2018_UVZ	Food	Other food categories	RTE salad	4b	2018
944_2019_UVZ	Human		hemoculture	4b	2019	CC1
8476_2018_UVZ	Human		cerebrospinal fluid	4b	2018	CC6
1251_2018_UVZ	Human		hemoculture	1/2a	2018	CC11-ST451	CC11-ST451			NRL Slovakia (PRJEB45859)
4327_2018_UVZ	Food	Other food categories	RTE salad	1/2b	2018	not assigned
1252_2018_UVZ	Human		cerebrospinal fluid	1/2a	2018	CC11-ST451	CC11-ST451			NRL Slovakia (PRJEB45859)
4326_2018_UVZ	Food	Other food categories	RTE salad	1/2a	2018
98_2019_DK	Food	Meat and meat products	sausage	1/2a	2019
235_2019_DK	Food	Meat and meat products	minced meat	1/2c	2019	CC9
3227_2019_DK	Food	Milk and milk products	"bryndza" cheese	1/2b	2019	CC7
3300_2019_DK	Food	Meat and meat products	fresh meat	1/2a	2019
4303_2019_DK	Food	Milk and milk products	raw sheep milk	4b	2019	CC6
4605_2019_DK	Food	Milk and milk products	raw sheep milk	1/2a	2019
4610_2019_DK	Food	Milk and milk products	raw sheep milk	1/2a	2019
4611_2019_DK	Food	Milk and milk products	raw sheep milk	1/2a	2019
4612_2019_DK	Food	Milk and milk products	raw sheep milk	1/2a	2019
5206_2019_DK	Food	Meat and meat products	meat product	1/2c	2019
5405_2019_DK	Food	Milk and milk products	raw sheep milk	1/2a	2019	CC29
7235_2019_DK	Food	Milk and milk products	"bryndza" cheese	1/2a	2019
7188_2019_DK	Food	Meat and meat products	meat product	1/2a	2019
7721_2019_DK	Food	Milk and milk products	raw sheep cheese	1/2a	2019
7147_2019_DK	Food	Other food categories	not specified	4d	2019
8136_2019_DK	Food	Meat and meat products	meat product	1/2a	2019
8574_2019_DK	Food	Milk and milk products	not specified	1/2a	2019	CC11-ST451
8853_2019_DK	Food	Milk and milk products	not specified	1/2a	2019
9178_2019_DK	Food	Milk and milk products	raw sheep milk	1/2a	2019
9179_2019_DK	Food	Milk and milk products	raw sheep milk	1/2a	2019
9180_2019_DK	Food	Milk and milk products	raw sheep cheese	1/2a	2019	CC14
9576_2019_DK	Food	Milk and milk products	raw sheep cheese	1/2b	2019
9611_2019_DK	Food	Milk and milk products	raw sheep milk	1/2a	2019
9612_2019_DK	Food	Milk and milk products	raw sheep milk	1/2a	2019	CC14
9614_2019_DK	Food	Milk and milk products	raw sheep milk	1/2a	2019
9618_2019_DK	Food	Milk and milk products	raw sheep milk	1/2a	2019
9744_2019_DK	Food	Meat and meat products	meat product	1/2a	2019
10231_2019_DK	Food	Other food categories	RTE salad	1/2b	2019
10538_2019_DK	Animal		not specified	1/2a	2019
11268_2019_DK	Food	Milk and milk products	raw sheep milk	1/2a	2019
11853_2019_DK	Food	Meat and meat products	minced meat	1/2a	2019
13766_2019_DK	Food processing environment		swab	1/2a	2019
13767_2019_DK	Food processing environment		swab	1/2a	2019
13779_2019_DK	Food	Meat and meat products	meat product	1/2a	2019
14396_2019_DK	Food	Meat and meat products	meat product	1/2a	2019
14667_2019_DK	Food	Milk and milk products	raw sheep milk	1/2a	2019
14668_2019_DK	Food	Meat and meat products	sausage	1/2a	2019
14949_2019_DK	Food	Meat and meat products	sausage	1/2a	2019
15280_2019_DK	Food	Meat and meat products	sausage	1/2a	2019
15281_2019_DK	Food processing environment		swab	1/2b	2019
15282_2019_DK	Food processing environment		swab	1/2b	2019
15284_2019_DK	Food processing environment		swab	1/2b	2019
15285_2019_DK	Food processing environment		swab	1/2b	2019
15416_2019_DK	Food	Meat and meat products	meat product	1/2a	2019
15422_2019_DK	Food processing environment		swab	1/2a	2019
15521_2019_DK	Food	Other food categories	not specified	1/2a	2019
795_2019_PO	Food	Milk and milk products	cheese	1/2a	2019
789_2019_PO	Food processing environment		swab	1/2a	2019
1080_2019_PO	Food	Milk and milk products	raw sheep cheese	1/2a	2019	CC37
1081_2019_PO	Food	Milk and milk products	raw sheep cheese	1/2a	2019
1082_2019_PO	Food	Milk and milk products	raw sheep cheese	1/2a	2019
1083/14_2019_PO	Food	Milk and milk products	raw sheep cheese	1/2a	2019	CC37
1083/16_2019_PO	Food processing environment		swab	1/2a	2019
1103_2019_PO	Food processing environment		swab	1/2a	2019
1120_2019_PO	Food	Milk and milk products	raw sheep milk	1/2a	2019	CC37
CP 2670_2019_PO	Animal		sheep	4b	2019
CP1309_2019_PO	Animal		not specified	4d	2019
CP 1078/ 316_2019_PO	Animal		not specified	1/2a	2019
CP 435_2019_PO	Animal		not specified	1/2a	2019
CP 1078/364_2019_PO	Animal		not specified	1/2a	2019
CP 1080_2019_PO	Animal		not specified	1/2a	2019
2886_2019_DK_BAK	Animal		sheep	4b	2019
EX_2315_2019_DK_BAK	Animal		not specified	4b	2019
5696_2019_DK_BAK	Food	Milk and milk products	raw cow milk	1/2a	2019
5698_2019_DK_BAK	Food processing environment		swab	1/2a	2019
5699_2019_DK_BAK	Food processing environment		swab	1/2a	2019	CC14
6103_2019_DK_BAK	Food processing environment		swab	1/2a	2019
6230_2019_DK_BAK	Food processing environment		swab	1/2a	2019
3099_2019_BA	Food	Milk and milk products	raw sheep cheese	1/2a	2019	CC7
3468_2019_BA	Food	Milk and milk products	"bryndza" cheese	1/2a	2019	CC37
1387_2019_BA	Food	Meat and meat products	meat product	1/2a	2019	CC7
5462_2018_UVZ	Human		not specified	4b	2018	CC4
672_2019_UVZ	Human		not specified	1/2a	2019
12729_2019_UVZ	Human		hemoculture	4b	2019
12730_2019_UVZ	Human		hemoculture	4b	2019
3727_2019_KE	Food	Milk and milk products	raw sheep cheese	1/2a	2019
13351_2019_ZV	Animal		sheep fetal membrane	1/2a	2019
12009_2019_ZV	Animal		sheep fetal membrane	1/2a	2019
14057_2019_ZV	Animal		bovine fetal membrane	4b	2019
7197_2019_ZV	Animal		sheep	1/2a	2019
8482_2019_ZV	Animal		not specified	1/2b	2019
11977_2019_ZV	Animal		not specified	1/2a	2019
11739_2019_ZV	Animal		not specified	1/2a	2019
11510_2019_ZV	Animal		sheep	1/2a	2019
1813_2019_ZV	Animal		not specified	4d	2019
3788_2019_ZV	Animal		not specified	1/2a	2019
7618_2019_ZV	Animal		not specified	1/2a	2019
9719_2019_ZV	Animal		sheep fetal membrane	4b	2019
13098_2019_ZV	Animal		not specified	1/2a	2019
6_2020_DK	Food	Meat and meat products	meat product	1/2a	2020
50_2020_DK	Food processing environment		swab	1/2a	2020
51_2020_DK	Food processing environment		swab	1/2a	2020
53_2020_DK	Food processing environment		swab	1/2a	2020
56_2020_DK	Food processing environment		swab	1/2b	2020
323_2020_DK	Food processing environment		swab	1/2a	2020
437_2020_DK	Food processing environment		swab	1/2a	2020
512_2020_DK	Food processing environment		swab	1/2a	2020
513_2020_DK	Food processing environment		swab	1/2a	2020
834_2020_DK	Food	Milk and milk products	cheese	4b	2020
835_2020_DK	Food	Milk and milk products	cheese	4b	2020
872_2020_DK	Food processing environment		swab	1/2a	2020
874_2020_DK	Food processing environment		swab	1/2a	2020
1000_2020_DK	Food processing environment		swab	1/2a	2020
1001_2020_DK	Food processing environment		swab	1/2a	2020
1002_2020_DK	Food processing environment		swab	1/2a	2020
1003_2020_DK	Food processing environment		swab	1/2a	2020
1052_2020_DK	Food	Meat and meat products	sausage	1/2b	2020
1238_2020_DK	Food	Meat and meat products	sausage	1/2a	2020
1471_2020_DK	Food	Meat and meat products	meat product	1/2c	2020
1568_2020_DK	Food	Meat and meat products	sausage	1/2a	2020
1947_2020_DK	Food	Meat and meat products	sausage	4c	2020
1983_2020_DK	Food	Milk and milk products	raw sheep milk	1/2a	2020
2049_2020_DK	Food	Meat and meat products	sausage	1/2c	2020
2224_2020_DK	Food	Milk and milk products	raw sheep milk	1/2a	2020		CC14-ST14			NRL Slovakia (PRJEB45859)
3678_2020_DK	Food	Milk and milk products	cheese	1/2a	2020
3679_2020_DK	Food	Milk and milk products	cheese	1/2a	2020
3683_2020_DK	Food	Milk and milk products	"bryndza" cheese	1/2a	2020
3684_2020_DK	Food	Milk and milk products	cheese	1/2a	2020
3689_2020_DK	Food	Milk and milk products	raw sheep cheese	1/2a	2020		CC11-ST451			NRL Austria
3698_2020_DK	Food processing environment		swab	1/2a	2020
3701_2020_DK	Food processing environment		swab	1/2a	2020
3681_2020_DK	Food	Milk and milk products	cheese	1/2a	2020
3872_2020_DK	Food	Milk and milk products	raw sheep cheese	4b	2020
5331_2020_DK	Food	Milk and milk products	raw sheep cheese	4b	2020
5079_2020_DK	Food	Milk and milk products	"bryndza" cheese	1/2a	2020
5462_2020_DK	Food	Milk and milk products	"bryndza" cheese	1/2a	2020
5704_2020_DK	Food	Meat and meat products	meat product	4b	2020
5774_2020_DK	Food	Meat and meat products	sausage	4b	2020
5890_2020_DK	Food processing environment		swab	1/2a	2020
5894_2020_DK	Food	Milk and milk products	"bryndza" cheese	1/2a	2020
5889_2020_DK	Food processing environment		swab	1/2a	2020
5891_2020_DK	Food processing environment		swab	1/2a	2020
6248_2020_DK	Food	Meat and meat products	sausage	4b	2020
6304_2020_DK	Food processing environment		swab	1/2a	2020
6309_2020_DK	Food processing environment		swab	1/2a	2020
6546_2020_DK	Food	Milk and milk products	raw sheep milk	1/2a	2020
8006_2020_DK	Food	Meat and meat products	minced meat	1/2b	2020
8218_2020_DK	Food	Milk and milk products	raw sheep milk	1/2a	2020
9044_2020_DK	Food	Milk and milk products	raw sheep milk	1/2a	2020
9045_2020_DK	Food	Milk and milk products	raw sheep milk	1/2a	2020
9531_2020_DK	Food	Milk and milk products	raw sheep milk	1/2a	2020
9799_2020_DK	Food	Meat and meat products	not specified	1/2c	2020
10598_2020_DK	Food	Other food categories	RTE salad	1/2a	2020
12184_2020_DK	Food	Meat and meat products	sausage	1/2b	2020
12561_2020_DK	Food	Meat and meat products	meat product	1/2b	2020
CP1237_2020_DK_BAK	Animal		not specified	1/2b	2020
5683_2020_DK_BAK	Food processing environment		swab	1/2a	2020
5864_2020_DK_BAK	Food processing environment		swab	1/2a	2020
412_2020_PO	Food	Other food categories	not specified	4b	2020
2224_2020_BA	Food	Other food categories	not specified	1/2a	2020
55_2020_UVZ	Human		cerebrospinal fluid	1/2b	2020
1303_2020_UVZ	Human		hemoculture	1/2b	2020
1324_2020_UVZ	Human		vaginal swab	1/2a	2020
4037_2020_UVZ	Food	Other food categories	not specified	1/2a	2020
5464_2020_UVZ	Human		cerebrospinal fluid	1/2b	2020

## Sheet: Suppl.Table S2
Supplementary Table S2: Strain panel (n=144) used for comparison with 7 strains (CC11-ST451)
Sequence read archive accession number ENA/NCBI	Isolation source (if available)	Country (if available)	Institute name or Project name
SRR2646872	Blood	USA	EDLB-CDC
SRR2914432	Blood	USA	EDLB-CDC
SRR2053149	Blood	USA	EDLB-CDC
SRR3137010	Blood	USA	EDLB-CDC
SRR1575090	Blood	USA	EDLB-CDC
SRR1534958	Blood	USA	EDLB-CDC
SRR1055861	Cerebral spinal fluid	USA	EDLB-CDC
SRR3659836	CSF	USA	EDLB-CDC
SRR7172603	human	United Kingdom: United Kingdom	PHE
SRR7172533	human	United Kingdom: United Kingdom	PHE
SRR7172439	human	United Kingdom: United Kingdom	PHE
SRR7172433	human	United Kingdom: United Kingdom	PHE
SRR7070845	missing	USA	PULSENET
ERR2523787	not provided		STATENS SERUM INSTITUT
ERR2523758	not provided		STATENS SERUM INSTITUT
ERR2523696	not provided		STATENS SERUM INSTITUT
ERR2523664	not provided		STATENS SERUM INSTITUT
SRR6930612	drain-raw meat	USA:NY	CFSAN
ERR2261737	human listeriosis		ROBERT KOCH INSTITUT
ERR2261674	human listeriosis		ROBERT KOCH INSTITUT
ERR2261671	human listeriosis		ROBERT KOCH INSTITUT
ERR2261649	human listeriosis		ROBERT KOCH INSTITUT
ERR2261645	human listeriosis		ROBERT KOCH INSTITUT
ERR2261633	human listeriosis		ROBERT KOCH INSTITUT
ERR2261626	human listeriosis		ROBERT KOCH INSTITUT
ERR2261602	human listeriosis		ROBERT KOCH INSTITUT
ERR2261587	human listeriosis		ROBERT KOCH INSTITUT
ERR2261564	human listeriosis		ROBERT KOCH INSTITUT
ERR2261537	human listeriosis		ROBERT KOCH INSTITUT
ERR2261501	human listeriosis		ROBERT KOCH INSTITUT
ERR2261499	human listeriosis		ROBERT KOCH INSTITUT
ERR1738798	Food		ANSES
SRR6476754	spinach	Canada	CFSAN
SRR6710480	missing	USA	PULSENET
SRR6660057	Missing	USA	EDLB-CDC
SRR6457782	food	Ireland
SRR6457784	food	Ireland
SRR6457785	food	Ireland
SRR6457786	food	Ireland
SRR6436643	spinach	Canada	CFSAN
SRR6366528	missing	USA	EDLB-CDC
SRR6354910	Missing	USA	EDLB-CDC
SRR6251795	missing	USA	EDLB-CDC
SRR6113911	Bovine brain stem (Bos taurus)	USA:SD	CFSAN
SRR5815069	blood	USA	EDLB-CDC
SRR5764909	carcasses	Switzerland
SRR5764941	food	Canada: Alberta
SRR5513432	missing	USA	EDLB-CDC
ERR1947112			THE WELLCOME TRUST SANGER INSTITUTE
ERR1947083			THE WELLCOME TRUST SANGER INSTITUTE
SRR5263248		USA: Georgia
SRR5253289	blood	USA	PULSENET
SRR5093704	Hip fluid	USA:Boston
SRR5087882	blood	Italy	CFSAN
ERR1600146			UNIVERSITY OF BERN
ERR1600140			UNIVERSITY OF BERN
ERR1600120			UNIVERSITY OF BERN
ERR1600119			UNIVERSITY OF BERN
SRR5233149	missing	USA	EDLB-CDC
SRR5188396	Blood	USA	EDLB-CDC
SRR3096910	missing	USA	EDLB-CDC
SRR5057462	Blood	USA	EDLB-CDC
SRR4416159	Blood	USA	EDLB-CDC
ERR1599879	not provided		STATENS SERUM INSTITUT
ERR1599878	not provided		STATENS SERUM INSTITUT
ERR1599877	not provided		STATENS SERUM INSTITUT
ERR1599876	not provided		STATENS SERUM INSTITUT
ERR1599806	not provided		STATENS SERUM INSTITUT
ERR1599771	not provided		STATENS SERUM INSTITUT
ERR1276196			GENOPOLE INSTITUT PASTEUR
ERR1276165			GENOPOLE INSTITUT PASTEUR
SRR4272059	Body Fluid	USA	EDLB-CDC
SRR4255594	Blood	USA	PULSENET
SRR3952293			EDLB-CDC
SRR3945510	queso fresco cheese	USA: NY	CFSAN
SRR3771474	RTE Product Poultry	USA:PA	USDA-FSIS
SRR1520070	missing	USA	EDLB-CDC
SRR3571288	Milk filter	USA:PA	CFSAN
SRR3571286	Milk	USA:VT	CFSAN
SRR3372260	Milk filter	USA:NY	CFSAN
ERR1304272			AUSTRIAN AGENCY FOR HEALTH AND FOOD SAFETY
ERR1304225			AUSTRIAN AGENCY FOR HEALTH AND FOOD SAFETY
ERR1230444			AUSTRIAN AGENCY FOR HEALTH AND FOOD SAFETY
SRR3108935	Fluid - Food	Canada:Quebec:Sainte-Anne-de-Bellevue	NML
SRR3990994	IQF Green Beans	Egypt	CFSAN
SRR2086093	missing	USA	EDLB-CDC
SRR1033762	missing	USA	EDLB-CDC
SRR1033763	missing	USA	EDLB-CDC
SRR1518560	pepperoni	USA:PA	CFSAN
SRR3990993	IQF Green Beans	Egypt	CFSAN
SRR2954315		USA	EDLB-CDC
SRR1263976	missing	USA	EDLB-CDC
ERR2521971			EUROPEAN CENTRE FOR DISEASE PREVENTION AND CONTROL
SRR2954316		USA	EDLB-CDC
SRR1812822	environmental: non-food-contact surface-	USA:WI	CFSAN
SRR7827114	environmental	United Kingdom: United Kingdom	PHE
SRR7866711	human	United Kingdom: United Kingdom	PHE
SRR1805365	missing	USA:IL	CFSAN
SRR3990992	IQF Green Beans	Egypt	CFSAN
SRR7866716	environmental	United Kingdom: United Kingdom	PHE
ERR2135711			UNIVERSITY OF BERN
ERR2135699			UNIVERSITY OF BERN
ERR2135698			UNIVERSITY OF BERN
ERR2135673			UNIVERSITY OF BERN
SRR7184345	human	United Kingdom: United Kingdom	PHE
ERR2135672			UNIVERSITY OF BERN
SRR7429657	human		LISEQ - EFSA study
SRR7429670	human		LISEQ - EFSA study
SRR7429689	human		LISEQ - EFSA study
SRR7429609	human		LISEQ - EFSA study
SRR7441323	Food products		LISEQ - EFSA study
SRR7440872	Food products		LISEQ - EFSA study
SRR7440875	Food products		LISEQ - EFSA study
SRR7440807	Food products		LISEQ - EFSA study
ERR2522412	human	Poland	ECDC_PL_LIST_ELITE
ERR4176797	Food products	Germany	German Federal Institute for Risk Assessment
ERR4176667	Food products	Germany	German Federal Institute for Risk Assessment
ERR4176630	Environment	Germany	German Federal Institute for Risk Assessment
ERR4176642	Environment	Germany	German Federal Institute for Risk Assessment
ERR4176660	Food products	Germany	German Federal Institute for Risk Assessment
ERR4176905	Food products	Germany	German Federal Institute for Risk Assessment
ERR4176724	Food products	Germany	German Federal Institute for Risk Assessment
ERR4176414	Food products	Germany	German Federal Institute for Risk Assessment
ERR4176456	Food products	Germany	German Federal Institute for Risk Assessment
ERR4176483	Food products	Germany	German Federal Institute for Risk Assessment
ERR4176535	Food products	Germany	German Federal Institute for Risk Assessment
ERR4176561	Food products	Germany	German Federal Institute for Risk Assessment
ERR4176564	Food products	Germany	German Federal Institute for Risk Assessment
ERR4176610	Food products	Germany	German Federal Institute for Risk Assessment
ERR4176614	Food products	Germany	German Federal Institute for Risk Assessment
ERR4176615	Food products	Germany	German Federal Institute for Risk Assessment
ERR4176616	Food products	Germany	German Federal Institute for Risk Assessment
ERR4176617	Food products	Germany	German Federal Institute for Risk Assessment
ERR4176618	Food products	Germany	German Federal Institute for Risk Assessment
ERR4176624	Food products	Germany	German Federal Institute for Risk Assessment
ERR4176657	Food products	Germany	German Federal Institute for Risk Assessment
ERR4176659	Food products	Germany	German Federal Institute for Risk Assessment
ERR4176661	Food products	Germany	German Federal Institute for Risk Assessment
ERR4176754	Food products	Germany	German Federal Institute for Risk Assessment
ERR4176755	Food products	Germany	German Federal Institute for Risk Assessment
ERR4176776	Food products	Germany	German Federal Institute for Risk Assessment
ERR4176818	Food products	Germany	German Federal Institute for Risk Assessment
ERR4176833	Environment	Germany	German Federal Institute for Risk Assessment
ERR4176688	Food products	Germany	German Federal Institute for Risk Assessment
